# Supplementary material for: Plant Growth-Promoting Rhizobacteria Enhance Sweet Cherry Root System Development Through the Production of Volatile Organic Compounds
Source: Foods. 2025 Jul 3;14(13):2369. doi: 10.3390/foods14132369 (PMC12249333; doi:10.3390/foods14132369)
Supplement: Supplementary file 1 [file foods-14-02369-s001.zip]

Archive with 1 entries (1 files):
- foods-3700473-supplementary.pdf
